# Supplementary material for: The Initial Response to COVID-19 Disruptions for Older People with HIV in Ukraine
Source: Geriatrics (Basel). 2022 Dec 6;7(6):138. doi: 10.3390/geriatrics7060138 (PMC9777936; doi:10.3390/geriatrics7060138)
Supplement: Supplementary file 1 [file geriatrics-07-00138-s001.zip]

Archive with 1 entries (1 files):
- geriatrics-2018064-supplementary.pdf
